# Supplementary material for: The effect of order of dwells on the first dwell gaze bias for eventually chosen items
Source: PLoS One. 2017 Jul 19;12(7):e0181641. doi: 10.1371/journal.pone.0181641 (PMC5517065; doi:10.1371/journal.pone.0181641)
Supplement: S1 Table — To examine the necessity of separating the first and second datasets, we performed the GLMM analysis recruiting “Dataset,” first set (0) and second set (1), as a fixed effect along with “Task,” “Choice,” and “Look”. However, there was no significant effect or interaction of “Dataset” on the first dwell time. (XLSX) [file pone.0181641.s001.xlsx]

## Sheet: Sheet1
	Fixed effects					Random effects (variance)
Predictor	b	SE	t			By-participants
Intercept	6.03041	0.060159	100.24	***		0.04705
Dataset	0.011523	0.118705	0.1			0.109225
Task	-0.087755	0.030104	-2.92	**		0.00421
Look	0.465845	0.044432	10.48	***		0.006835
Choice	-0.103236	0.025243	-4.09	***		0.003802
Dataset×Task	0.012105	0.059681	0.2			0.027117
Dataset×Look	0.002033	0.087287	0.02			0.107405
Task×Look	-0.129831	0.045128	-2.88	**		0.008476
Dataset×Choice	0.026357	0.050789	0.52			0.005766
Task×Choice	-0.025147	0.045647	-0.55			0.00454
Look×Choice	-0.099414	0.049906	-1.99	*		0.012027
Dataset×Task×Look	0.152842	0.090026	1.7			0.008924
Dataset×Task×Choice	0.123048	0.090651	1.36			0.028443
Dataset×Look×Choice	-0.040515	0.100905	-0.4			0.029217
Task×Look×Choice	-0.038403	0.108867	-0.35			0.103353
Dataset×Task×Look×Choice	-0.238471	0.216983	-1.1			0.060962
NOTE: ‘×’ means an interaction between the predictors.			* p < 0.05, ** p < 0.01, *** p < 0.001
