# Supplementary material for: The effect of order of dwells on the first dwell gaze bias for eventually chosen items
Source: PLoS One. 2017 Jul 19;12(7):e0181641. doi: 10.1371/journal.pone.0181641 (PMC5517065; doi:10.1371/journal.pone.0181641)
Supplement: S2 Table — There was no significant effect or interaction of “Dataset” on the first dwell time. (XLSX) [file pone.0181641.s002.xlsx]

## Sheet: Sheet1
	Fixed effects					Random effects (variance)
Predictor	b	SE	t			By-participants
Intercept	6.02076	0.082792	72.72	***		0.060324
Dataset	-0.10394	0.168257	-0.62			0.355924
Task	-0.059348	0.056342	-1.05			0.023526
Look	0.299825	0.053988	5.55	***		0.011078
Choice	-0.100871	0.033432	-3.02	**		0.002271
Dataset×Task	0.098716	0.113453	0.87			0.124035
Dataset×Look	0.128247	0.108591	1.18			0.150976
Task×Look	-0.066485	0.083595	-0.8			0.041553
Dataset×Choice	-0.041204	0.067236	-0.61			0.026815
Task×Choice	-0.008244	0.077387	-0.11			0.043274
Look×Choice	-0.158068	0.062659	-2.52	*		0.016692
Dataset×Task×Look	0.068208	0.167982	0.41			0.199413
Dataset×Task×Choice	-0.184546	0.156381	-1.18			0.107552
Dataset×Look×Choice	-0.034952	0.125372	-0.28			0.023627
Task×Look×Choice	-0.083684	0.12127	-0.69			0.026867
Dataset×Task×Look×Choice	-0.134389	0.243203	-0.55			0.175866
NOTE: ‘×’ means an interaction between the predictors.			* p < 0.05, ** p < 0.01, *** p < 0.001
