# Supplementary material for: The effect of order of dwells on the first dwell gaze bias for eventually chosen items
Source: PLoS One. 2017 Jul 19;12(7):e0181641. doi: 10.1371/journal.pone.0181641 (PMC5517065; doi:10.1371/journal.pone.0181641)
Supplement: S3 Table — There was no significant effect or interaction of “Dataset” on the first dwell time. (XLSX) [file pone.0181641.s003.xlsx]

## Sheet: Sheet1
	Fixed effects					Random effects (variance)
Predictor	b	SE	t			By-participants
Intercept	6.0022	0.066932	89.68	***		0.0419
Dataset	-0.133091	0.132572	-1			0.20732
Task	-0.133738	0.059806	-2.24	*		0.04138
Look	0.161441	0.05309	3.04	**		0.02867
Choice	-0.079041	0.042246	-1.87			0.01258
Dataset×Task	0.060989	0.118539	0.51			0.08437
Dataset×Look	-0.07438	0.106602	-0.7			0.07242
Task×Look	-0.061945	0.079884	-0.78			0.04445
Dataset×Choice	-0.050139	0.08448	-0.59			0.04471
Task×Choice	-0.021137	0.06389	-0.33			0.01799
Look×Choice	-0.129672	0.073481	-1.76			0.03578
Dataset×Task×Look	0.120465	0.158752	0.76			0.13352
Dataset×Task×Choice	-0.190406	0.128334	-1.48			0.04151
Dataset×Look×Choice	-0.236924	0.147936	-1.6			0.08161
Task×Look×Choice	-0.020257	0.147472	-0.14			0.12822
Dataset×Task×Look×Choice	-0.004897	0.292882	-0.02			0.37976
NOTE: ‘×’ means an interaction between the predictors.			* p < 0.05, ** p < 0.01, *** p < 0.001
