# Supplementary material for: The effect of order of dwells on the first dwell gaze bias for eventually chosen items
Source: PLoS One. 2017 Jul 19;12(7):e0181641. doi: 10.1371/journal.pone.0181641 (PMC5517065; doi:10.1371/journal.pone.0181641)
Supplement: S4 Table — (XLSX) [file pone.0181641.s004.xlsx]

## Sheet: Sheet1
	Preference					Roundness
	First look		Second look			First look		Second look
Participants	Chosen	Not-chosen	Chosen	Not-chosen		Chosen	Not-chosen	Chosen	Not-chosen
1	297.104	349.344	378.906	361.111		346.809	279.011	348.011	240.132
2	320.913	318.934	643.382	711.538		262.019	316.176	515.625	448.317
3	459.821	399.414	555.664	678.571		634.943	580.592	765.625	528.409
4	287.211	335.938	592.634	512.695		225.783	319.884	482.143	417.708
5	338.542	314.732	616.071	430.06		435.268	270.089	464.286	434.152
6	334.635	301.406	734.375	610.677		308.388	339.489	636.364	545.23
7	360.305	319.433	689.904	513.672		285.049	207.729	414.062	420.139
8	318.08	353.516	613.281	518.973		298.713	276.989	400.568	447.61
9	383.333	384.375	688.542	646.875		512.695	367.188	718.75	577.148
10	370.192	395.221	1181.07	712.74		370.833	331.25	680.208	538.542
11	868.75	756.25	1334.38	1338.28		1146.88	1064.06	1215.62	985.938
12	346.354	328.125	701.823	511.285		308.036	296.875	584.961	495.536
13	435.417	557.292	607.292	609.375		402.344	441.964	630.58	553.711
14	313.702	282.169	518.382	379.808		325.893	339.844	444.336	400.67
15	539.663	390.625	801.471	715.144		361.02	357.955	653.409	618.421
16	480.469	445.312	813.616	587.891		400.24	498.162	698.529	489.183
17	326.287	294.271	632.812	490.809		266.602	263.393	511.161	444.336
18	373.438	360.938	731.25	585.156		308.036	284.722	564.236	504.464
19	327.009	244.792	344.792	387.277		278.646	244.792	377.604	382.812
20	348.633	311.384	736.607	500		371.394	302.39	593.75	406.25
21	471.875	451.042	751.042	1022.92		457.465	778.646	920.573	717.882
M	395.321	375.929	698.442	610.707		395.574	388.629	600.972	504.6
SD	127.817	111.149	222.357	223.604		196.477	201.713	200.615	147.723
