# Supplementary material for: The effect of order of dwells on the first dwell gaze bias for eventually chosen items
Source: PLoS One. 2017 Jul 19;12(7):e0181641. doi: 10.1371/journal.pone.0181641 (PMC5517065; doi:10.1371/journal.pone.0181641)
Supplement: S5 Table — (XLSX) [file pone.0181641.s005.xlsx]

## Sheet: Sheet1
	Preference					Roundness
	First look		Second look			First look		Second look
Participants	Chosen	Not-chosen	Chosen	Not-chosen		Chosen	Not-chosen	Chosen	Not-chosen
1	18	12	12	18		19	11	11	19
2	13	17	17	13		13	17	17	13
3	14	16	16	14		11	19	19	11
4	16	14	14	16		15	14	14	15
5	21	7	7	21		14	7	7	14
6	12	16	16	12		19	11	11	19
7	16	13	13	16		18	12	12	18
8	14	16	16	14		17	11	11	17
9	15	15	15	15		16	14	14	16
10	13	17	17	13		15	15	15	15
11	20	10	10	20		20	10	10	20
12	18	12	12	18		14	16	16	14
13	15	15	15	15		16	14	14	16
14	13	17	17	13		14	16	16	14
15	13	17	17	13		19	11	11	19
16	16	14	14	16		13	17	17	13
17	17	12	12	17		16	14	14	16
18	20	10	10	20		21	9	9	21
19	14	15	15	14		18	12	12	18
20	16	14	14	16		13	17	17	13
21	15	15	15	15		18	12	12	18
Total	329	294	294	329		339	279	279	339
