# Supplementary material for: The effect of order of dwells on the first dwell gaze bias for eventually chosen items
Source: PLoS One. 2017 Jul 19;12(7):e0181641. doi: 10.1371/journal.pone.0181641 (PMC5517065; doi:10.1371/journal.pone.0181641)
Supplement: S6 Table — (XLSX) [file pone.0181641.s006.xlsx]

## Sheet: Sheet1
	Preference					Brightness
	First look		Second look			First look		Second look
Participants	Chosen	Not-chosen	Chosen	Not-chosen		Chosen	Not-chosen	Chosen	Not-chosen
1	436.581	370.192	570.913	614.89		326.062	310.857	571.429	488.281
2	1571.69	1860.58	2143.03	1881.43		2201.17	1820.31	2098.21	1823.24
3	630.083	370.25	1031.25	800.781		361.389	414.95	789.062	530.382
4	555.167	608.917	845.486	886.719		286.458	266.741	622.768	627.604
5	465.402	484.375	1061.52	678.571		592.634	737.216	703.125	738.839
6	308.824	410.156	513.021	284.007		258.272	302.557	467.33	530.331
7	670.673	372.596	881.01	454.327		504.883	735.577	527.644	607.422
8	498.58	512.625	490.625	735.795		454.327	430.147	788.603	674.279
9	550	442.308	590.144	383.333		612.817	440.972	307.292	280.423
10	384.766	386.513	711.349	441.406		323.958	540.625	825	773.958
11	395.312	388.221	403.846	425		345.55	309.634	394.866	390.625
12	360.352	255.859	347.656	502.93		238.839	210.938	273.438	171.875
13	442.188	423.67	630.58	723.438		457.386	265.625	470.486	491.477
14	297.991	322.917	618.75	465.402		361.842	497.159	619.318	507.401
15	354.911	360.417	687.5	640.625		270.833	322.917	548.958	351.042
16	271.205	283.854	398.438	291.295		328.125	328.125	311.384	233.333
17	346.154	399.816	416.36	394.231		399.038	372.243	744.485	703.125
18	625	639.509	676.339	825.195		572.545	620.117	761.719	565.848
19	421.875	308.388	508.224	556.25		367.188	212.24	460.938	460.938
20	615.625	329.688	567.188	389.583		532.227	354.911	729.911	419.922
21	224.76	380.515	541.36	550.481		388.393	260.742	634.766	380.58
22	485.491	430.664	734.375	639.509		471.507	500	805.288	726.103
M	496.029	470.092	698.589	616.6		484.338	466.118	657.092	567.138
SD	270.587	324.239	375.465	330.234		398.743	338.318	364.74	325.45
