# Supplementary material for: The effect of order of dwells on the first dwell gaze bias for eventually chosen items
Source: PLoS One. 2017 Jul 19;12(7):e0181641. doi: 10.1371/journal.pone.0181641 (PMC5517065; doi:10.1371/journal.pone.0181641)
Supplement: S7 Table — (XLSX) [file pone.0181641.s007.xlsx]

## Sheet: Sheet1
	Preference					Brightness
	First look		Second look			First look		Second look
Participants	Chosen	Not-chosen	Chosen	Not-chosen		Chosen	Not-chosen	Chosen	Not-chosen
1	17	13	13	17		16	14	14	16
2	17	13	13	17		16	14	14	16
3	12	15	15	12		18	10	10	18
4	12	18	18	12		12	14	14	12
5	14	16	16	14		14	11	11	14
6	17	12	12	17		17	11	11	17
7	13	13	13	13		16	13	13	16
8	11	15	15	11		13	17	17	13
9	15	13	13	15		13	9	9	13
10	8	19	19	8		15	15	15	15
11	10	13	13	10		10	14	14	10
12	16	8	8	16		14	2	2	14
13	10	14	14	10		11	9	9	11
14	14	15	15	14		19	11	11	19
15	14	15	15	14		15	15	15	15
16	14	12	12	14		15	14	14	15
17	13	17	17	13		13	17	17	13
18	16	14	14	16		14	16	16	14
19	10	19	19	10		12	12	12	12
20	15	10	10	15		16	14	14	16
21	13	17	17	13		14	16	16	14
22	14	16	16	14		17	13	13	17
Total	295	317	317	295		320	281	281	320
