# Supplementary material for: The effect of order of dwells on the first dwell gaze bias for eventually chosen items
Source: PLoS One. 2017 Jul 19;12(7):e0181641. doi: 10.1371/journal.pone.0181641 (PMC5517065; doi:10.1371/journal.pone.0181641)
Supplement: S8 Table — (XLSX) [file pone.0181641.s008.xlsx]

## Sheet: Sheet1
	Preference					Brightness
	First look		Second look			First look		Second look
Participants	Chosen	Not-chosen	Chosen	Not-chosen		Chosen	Not-chosen	Chosen	Not-chosen
1	444.605	308.068	427.557	407.072		380.049	512.802	686.198	556.424
2	1255.76	1062.5	1697.44	1878.29		1066.09	1045.31	1351.56	1480.47
3	754.819	589.969	1198.24	706.597		638.206	444.75	1015.62	552.39
4	651.619	881.722	901.042	922.656		331.055	356.771	507.812	421.875
5	804.688	531.25	850.852	582.589		602.865	507.812	1051.56	701.823
6	322.917	341.146	473.958	434.896		312.5	278.125	515.625	431.25
7	393.229	441.081	590.074	412.76		626.352	709.807	677.557	576.172
8	473.558	356	736.458	629.808		287.76	290.865	467.548	393.229
9	431.35	550.25	695.913	584.375		476.288	356.438	292.969	397.837
10	518.029	292.279	467.831	412.26		385.417	411.058	715.144	592.708
11	466.603	373.83	471.591	564.338		280.219	358.049	312.5	308.594
12	327.206	573.317	658.654	675.551		375	337.5	131.25	265.625
13	520.833	479.163	486.779	420.139		442.844	238.732	381.696	404.297
14	388.393	380.208	558.594	373.884		409.18	498.698	601.562	368.164
15	302.39	380.682	367.898	500.919		337.891	304.688	583.705	354.492
16	445.312	362.5	359.375	158.203		316.761	284.598	369.42	186.08
17	377.93	683.894	551.683	703.125		434.211	372.159	471.591	532.072
18	593.75	784.856	551.683	744.141		481.25	389.509	469.866	396.875
19	416.667	309.57	311.523	263.021		322.443	861.979	468.75	291.193
20	357.955	395.221	473.346	778.409		389.205	360.677	358.073	397.727
21	358.073	408.088	628.676	601.562		333.008	332.933	515.625	438.477
22	318.359	474.33	626.116	487.305		367.788	622.243	680.147	635.817
M	496.547	498.178	640.24	601.905		436.199	448.887	573.9	485.618
SD	217.461	200.428	310.367	335.984		174.919	201.234	276.616	256.002
