# Supplementary material for: The effect of order of dwells on the first dwell gaze bias for eventually chosen items
Source: PLoS One. 2017 Jul 19;12(7):e0181641. doi: 10.1371/journal.pone.0181641 (PMC5517065; doi:10.1371/journal.pone.0181641)
Supplement: S9 Table — (XLSX) [file pone.0181641.s009.xlsx]

## Sheet: Sheet1
	Preference					Brightness
	First look		Second look			First look		Second look
Participants	Chosen	Not-chosen	Chosen	Not-chosen		Chosen	Not-chosen	Chosen	Not-chosen
1	19	11	11	19		18	12	12	18
2	19	11	11	19		20	10	10	20
3	9	16	16	9		17	10	10	17
4	20	9	9	20		16	12	12	16
5	14	11	11	14		12	10	10	12
6	12	18	18	12		20	10	10	20
7	12	17	17	12		16	11	11	16
8	13	15	15	13		12	13	13	12
9	15	13	13	15		13	12	12	13
10	13	17	17	13		15	13	13	15
11	17	11	11	17		4	18	18	4
12	17	13	13	17		7	10	10	7
13	9	13	13	9		8	7	7	8
14	14	12	12	14		16	12	12	16
15	17	11	11	17		16	14	14	16
16	8	20	20	8		11	14	14	11
17	16	13	13	16		19	11	11	19
18	16	13	13	16		15	14	14	15
19	6	16	16	6		11	6	6	11
20	11	17	17	11		11	12	12	11
21	12	17	17	12		16	13	13	16
22	16	14	14	16		13	17	17	13
Total	305	308	308	305		306	261	261	306
